# Supplementary material for: Improved chemical fixation of lipid-secreting plant cells for transmission electron microscopy
Source: Microscopy (Oxf). 2022 Apr 5;71(4):206–13. doi: 10.1093/jmicro/dfac018 (PMC9340797; doi:10.1093/jmicro/dfac018)
Supplement: dfac018_Supp [file dfac018_supp.zip]

Archive with 4 entries (4 files):
- Supplementary Fig. 1.tif
- Supplementary Fig. 2.tif
- Supplementary Fig. 3.tif
- Supplementary Fig. 4.tif
